# Supplementary material for: Dispersion and Aggregation Fate of Individual and Co-Existing Metal Nanoparticles under Environmental Aqueous Suspension Conditions
Source: Materials (Basel). 2022 Sep 28;15(19):6733. doi: 10.3390/ma15196733 (PMC9572943; doi:10.3390/ma15196733)
Supplement: Supplementary file 1 [file materials-15-06733-s001.zip]

Archive with 1 entries (1 files):
- materials-1903886-supplementary.pdf
